# Supplementary material for: The N-Terminal Region of the BcWCL1 Photoreceptor Is Necessary for Self-Dimerization and Transcriptional Activation upon Light Stimulation in Yeast
Source: Int J Mol Sci. 2023 Jul 25;24(15):11874. doi: 10.3390/ijms241511874 (PMC10418492; doi:10.3390/ijms241511874)
Supplement: Supplementary file 1 [file ijms-24-11874-s001.zip]

Archive with 1 entries (1 files):
- ijms-2505776-supplementary.pdf
